# Supplementary material for: First Investigation of the Spring Dietary Composition of Siberian Musk Deer (Moschus moschiferus) Using Next-Generation Sequencing
Source: Animals (Basel). 2024 Dec 18;14(24):3662. doi: 10.3390/ani14243662 (PMC11672623; doi:10.3390/ani14243662)
Supplement: Supplementary file 1 [file animals-14-03662-s001.zip]

Archive with 1 entries (1 files):
- animals-3337399-supplementary.pdf
